# Supplementary material for: Quality of public information matters in mate-choice copying in female zebra finches
Source: Front Zool. 2015 Oct 1;12:26. doi: 10.1186/s12983-015-0119-8 (PMC4591742; doi:10.1186/s12983-015-0119-8)
Supplement: Additional file 1: — Table of weights, male time spent and male song. The table contains the weight of birds used in the experiments, the time stimulus males spent close to the test females, and the number of times stimulus males sang within the two mate-choice tests. Given are the median, 1st quartile and 3rd quartile. adorned = adorned stimulus males, unadorned = unadorned stimulus males. (XLS 37 kb) [file 12983_2015_119_MOESM1_ESM.xls]

## Sheet: Additional file 1
Additional file 1 - Table of weights, male time spent and male song
The table contains the weight of birds used in the experiments. Given are the median, 1st quartile and 3rd quartile for test females, stimulus males and stimulus females (= females) for each treatment. adorned = adorned stimulus males, unadorned = unadorned stimulus males.
treatment: clear glass screen		stimulus birds
		first mate-choice test		observation period			second mate-choice test
weight [g]	test female	adorned	unadorned	adorned	females	unadorned	adorned	unadorned
median	11.77	11.45	11.21	10.96	11.22	11.6	11.47	11.72
1st quartile	11.31	10.955	11.045	10.9	10.83	10.89	10.855	10.94
3rd quartile	12.655	12.18	11.685	11.815	11.98	11.695	11.695	12.55
treatment: opaque screen		stimulus birds
		first mate-choice test		observation period			second mate-choice test
weight [g]	test female	adorned	unadorned	adorned	females	unadorned	adorned	unadorned
median	11.39	11.41	11.41	10.96	11.22	11.72	11.45	11.45
1st quartile	10.57	10.855	11.06	10.9	10.83	10.94	10.955	10.99
3rd quartile	11.775	11.695	11.71	11.815	11.98	12.55	12.18	11.68
The table contains the time that stimulus males spent close to test females within the two mate-choice tests. Given are the median, 1st quartile and 3rd quartile. adorned = adorned stimulus males, unadorned = unadorned stimulus males.
		stimulus males
treatment: clear glass screen		first mate-choice test		second mate-choice test
		adorned	unadorned	adorned	unadorned
	median	1520	1485	1390	1495
	1st quartile	1375	1282.5	1182.5	1300
	3rd quartile	1887.5	1868.5	1595	1695
		stimulus males
treatment: opaque screen		first mate-choice test		second mate-choice test
		adorned	unadorned	adorned	unadorned
	median	1455	1350	1530	1340
	1st quartile	1277.5	1242.5	1345	1080
	3rd quartile	1800	1760	1805.5	1525
The table contains the number of times stimulus males sang within the two mate-choice tests. Given are the median, 1st quartile and 3rd quartile. adorned = adorned stimulus males, unadorned = unadorned stimulus males.
		stimulus males
treatment: clear glass screen		first mate-choice test		second mate-choice test
		adorned	unadorned	adorned	unadorned
	median	3	3	4	3
	1st quartile	2	0	0	1
	3rd quartile	8	5	8	5
		stimulus males
treatment: opaque screen		first mate-choice test		second mate-choice test
		adorned	unadorned	adorned	unadorned
	median	2	1	2	2
	1st quartile	0	0	1	0
	3rd quartile	3	7	4	4
